# Supplementary material for: Evaluation of the clinical efficacy of vaginal treatment options for persistent high-risk human papillomavirus infection after excisional treatment of cervical high-grade squamous intraepithelial lesions: a systematic review and Bayesian network meta-analysis
Source: Virol J. 2023 Mar 20;20:47. doi: 10.1186/s12985-023-02001-6 (PMC10026470; doi:10.1186/s12985-023-02001-6)
Supplement: Supplementary file 3 — Additional file 3. GRADE Evidence Rating Scale. [file 12985_2023_2001_MOESM3_ESM.csv]

Comparison	Nature of the evidence	Study limitations	Reporting bias	Indirectness	Imprecision	Inconstantly	Confidence rating	Reason(s) for downgrading
IFN:NT	Mixed	Some concerns	Low risk	No concerns	No concerns	No concerns	Moderate	["Study limitations"]
IFN:BFK	Indirect	Some concerns	Low risk	No concerns	Major concerns	No concerns	Low	["Study limitations","Imprecision"]
IFN:BSP	Indirect	Some concerns	Low risk	No concerns	Major concerns	No concerns	Low	["Study limitations","Imprecision"]
IFN:LVC	Indirect	Some concerns	Low risk	No concerns	Major concerns	No concerns	Low	["Study limitations","Imprecision"]
IFN:PTL	Mixed	Some concerns	Low risk	No concerns	No concerns	Major concerns	Low	["Study limitations",Inconstantly]
IFN:FANIFN	Mixed	Some concerns	Low risk	No concerns	No concerns	No concerns	Moderate	["Study limitations"]
IFN:IFNBFK	Mixed	Some concerns	Low risk	No concerns	No concerns	No concerns	Moderate	["Study limitations"]
IFN:IFNLVC	Mixed	Some concerns	Low risk	No concerns	No concerns	No concerns	Moderate	["Study limitations"]
BFK:NT	Mixed	Some concerns	Low risk	No concerns	No concerns	No concerns	Moderate	["Study limitations"]
BFK:BSP	Indirect	Some concerns	Low risk	No concerns	Major concerns	No concerns	Low	["Study limitations","Imprecision"]
BFK:LVC	Indirect	Some concerns	Low risk	No concerns	Major concerns	No concerns	Low	["Study limitations","Imprecision"]
BFK:PTL	Indirect	Some concerns	Low risk	No concerns	No concerns	No concerns	Moderate	["Study limitations"]
BFK:FANIFN	Indirect	Some concerns	Low risk	No concerns	No concerns	No concerns	Moderate	["Study limitations"]
BFK:IFNBFK	Mixed	Some concerns	Low risk	No concerns	No concerns	No concerns	Moderate	["Study limitations"]
BFK:IFNLVC	Indirect	Some concerns	Low risk	No concerns	No concerns	No concerns	Moderate	["Study limitations"]
BSP:NT	Mixed	Some concerns	Low risk	No concerns	Major concerns	Some concerns	Very low	["Study limitations","Imprecision"£¬Inconstantly]
BSP:LVC	Indirect	Some concerns	Low risk	No concerns	Major concerns	No concerns	Low	["Study limitations","Imprecision"]
BSP:PTL	Indirect	Some concerns	Low risk	No concerns	Major concerns	No concerns	Low	["Study limitations","Imprecision"]
BSP:FANIFN	Indirect	Some concerns	Low risk	No concerns	Major concerns	No concerns	Low	["Study limitations","Imprecision"]
BSP:IFNBFK	Indirect	Some concerns	Low risk	No concerns	Major concerns	No concerns	Low	["Study limitations","Imprecision"]
BSP:IFNLVC	Indirect	Some concerns	Low risk	No concerns	Major concerns	No concerns	Low	["Study limitations","Imprecision"]
LVC:NT	Mixed	Some concerns	Low risk	No concerns	Major concerns	No concerns	Low	["Study limitations","Imprecision"]
LVC:PTL	Indirect	Some concerns	Low risk	No concerns	No concerns	No concerns	Moderate	["Study limitations"]
LVC:FANIFN	Indirect	Some concerns	Low risk	No concerns	No concerns	No concerns	Moderate	["Study limitations"]
LVC:IFNBFK	Indirect	Some concerns	Low risk	No concerns	No concerns	No concerns	Moderate	["Study limitations"]
LVC:IFNLVC	Indirect	Some concerns	Low risk	No concerns	No concerns	No concerns	Moderate	["Study limitations"]
PTL:NT	Mixed	Some concerns	Low risk	No concerns	No concerns	No concerns	Moderate	["Study limitations"]
PTL:FANIFN	Indirect	Some concerns	Low risk	No concerns	Major concerns	No concerns	Low	["Study limitations","Imprecision"]
PTL:IFNBFK	Indirect	Some concerns	Low risk	No concerns	Major concerns	No concerns	Low	["Study limitations","Imprecision"]
PTL:IFNLVC	Indirect	Some concerns	Low risk	No concerns	Major concerns	No concerns	Low	["Study limitations","Imprecision"]
FANIFN:NT	Indirect	Some concerns	Low risk	No concerns	No concerns	No concerns	Moderate	["Study limitations"]
FANIFN:IFNBFK	Indirect	Some concerns	Low risk	No concerns	Major concerns	No concerns	Low	["Study limitations","Imprecision"]
FANIFN:IFNLVC	Indirect	Some concerns	Low risk	No concerns	Major concerns	No concerns	Low	["Study limitations","Imprecision"]
IFNBFK:NT	Indirect	Some concerns	Low risk	No concerns	No concerns	No concerns	Moderate	["Study limitations"]
IFNBFK:IFNLVC	Mixed	Some concerns	Low risk	No concerns	Major concerns	Major concerns	Very low	["Study limitations","Imprecision"£¬Inconstantly]
IFNLVC:NT	Indirect	Some concerns	Low risk	No concerns	No concerns	No concerns	Moderate	["Study limitations"]
